# Supplementary material for: Chimeric Investigations into the Diamide Binding Site on the Lepidopteran Ryanodine Receptor
Source: Int J Mol Sci. 2021 Dec 2;22(23):13033. doi: 10.3390/ijms222313033 (PMC8657592; doi:10.3390/ijms222313033)
Supplement: Supplementary file 1 [file ijms-22-13033-s001.zip]

Archive with 1 entries (1 files):
- ijms-1482705-supplementary.pdf
